# Supplementary material for: Motor Imagery for Post-Stroke Upper Limb Recovery: A Meta-Analysis of RCTs on Fugl-Meyer Upper Extremity Scores
Source: J Clin Med. 2025 Nov 6;14(21):7891. doi: 10.3390/jcm14217891 (PMC12610791; doi:10.3390/jcm14217891)
Supplement: Supplementary file 1 [file jcm-14-07891-s001.zip]

Archive with 4 entries (4 files):
- supplementary material S1 prisma checklist.pdf
- Supplementary Material S2 Search database.pdf
- Supplementary material S3 Data for MI meta-analysis.xlsx
- Supplementary Material S4 Meta_MI for review.R
