# Supplementary material for: Motor Imagery for Post-Stroke Upper Limb Recovery: A Meta-Analysis of RCTs on Fugl-Meyer Upper Extremity Scores
Source: J Clin Med. 2025 Nov 6;14(21):7891. doi: 10.3390/jcm14217891 (PMC12610791; doi:10.3390/jcm14217891)
Supplement: Supplementary file 1 [file jcm-14-07891-s001.zip › Supplementary material S3 Data for MI meta-analysis.xlsx]

## Sheet: template
ID	Study	MeanBaseline	sdBaseline	MeanFU	sdFU	Correlation	NCFB	n	group	age	men	edu	months	RoB	Phase	PEDro	Severity_bl	phase	weeks	freq	sessions	time_session	time_IM	total_time_IM	female	MNSE	MASS	VAS	IM_capacity	side	left	right	etiology	isc	hem
1	Page et al., 2001	29.13	10.89	44.25	10.31	0.584	8	13	1	64.37	0.75		5.87	0	4	6	2	4	6	3	18	60	10	180	0.25	20	2	-	25	2	6	2	1	8	0
2	Page et al., 2007	33.03	8.37	39.75	6.86	0.89	16	32	1	58.69	0.789937		38.81	0	3	7	2	3	6	2	12	30	30	360		69	3	4	-	2	9	7	2	-	-
3	Park et al., 2015	42	7.5	46.5	8.1	0.89	14	29	1	60	0.71		18	1	3	5	2	3	1	5	5	30	10	50	0.29	24	-	-	-	2	4	10	-	-	-
4	Wan Liu et al.. 2024	17.13	2.23	32.63	3.25	0.89	8	20	1	58.6	0.5		4.04	1	2	5	3	2	4	5	20	120	30	600	0.5	27	2	4	25	2	4	4	2	5	3
5	Zhang et al., 2023	16.73	11.06	31.59	13.5	0.869	22	39	1	54.36	0.87		6.2	0	4	7	3	4	4	5	20	180	30	600	0.14	27	2	4	-	2	12	10	2	9	13
6	Oh et al., 2016	50	7.07	54	8.84	0.96	10	20	1	58.955	0.789937		10.1778	1	2	6	1	2	3	3	9	30	20	180	0.3	24	3	5	-	2	6	4	2	7	3
7	Sun et al., 2013	22.44	11.59	39.78	14.02	0.835	9	18	1	56.67	0.89		3.89	1	3	5	3	3	4	5	20	180	30	600	0.11	27	2	4	-	2	4	5	2	4	5
8	Wang et al., 2020	17.62	11.39	33.31	14.33	0.89	16	31	1	53.38	1		4.04	1	3	5	3	3	4	5	20	180	30	600	0	27	2	4	-	2	9	7	2	6	10
9	Nayeem et al., 2012	58	5.09	63	3.62	0.89	15	30	1	58.955	0.789938		10.1778	1	3	6	0	3	3	4	12	15	15	180	0.4	20	3	-	-	-	-	-	-	-	-
10	Nam et al., 2019	14.9	8	19.3	13.6	0.944	10	20	1	61.8	0.6		2.24	1	2	6	3	2	4	5	20	30	20	400	0.4	24	3	5	-	2	3	7	2	4	6
1	Page et al., 2001	29.4	12.95	32.4	14.98	0.965	5	13	0	65	0.8		7.6	0	4	6	2	4	6	3	18	60			0.2	20	2	-	25	2	3	2	1	5	0
2	Page et al., 2007	35.75	9.51	36.75	10.74	0.9486	16	32	0	60.38	0.789937		45.19	0	3	7	2	3	6	2	12	30				69	3	4			10	6	2	-	-
3	Park et al., 2015	50.8	10.3	50.7	10.1	0.9486	15	29	0	58	0.733		16	1	3	5	2	3	1	5	5	30			0.27	24	-	-	-	2	4	11	-	-	-
4	Wan Liu et al.. 2024	17.42	2.35	23.67	3.28	0.89	12	39	0	60.2	0.58		5.49	1	2	5	3	2	4	5	20	120			0.42	27	2	4	25	2	7	5	2	7	5
5	Zhang et al., 2023	16.82	12.91	22.88	19.71	0.939	17	39	0	59.71	0.94		5.01	0	4	7	3	4	4	5	20	180			0.06	27	2	4	-	2	8	9	2	9	8
6	Oh et al., 2016	42.8	4.32	46.8	3.49	0.97	10	20	0	58.955	0.789937		10.1778	1	2	6	1	2	3	3	9	30			0.3	24	3	5	-	2	6	4	2	7	3
7	Sun et al., 2013	19.89	18.81	25.33	22.63	0.959	9	18	0	56.11	1		4.4	1	3	5	3	3	4	5	20	180			0	27	2	4	-	2	5	4	2	5	4
8	Wang et al., 2020	17.67	14.3	21.13	16.42	0.9486	15	31	0	60.47	0.933		5.49	1	3	5	3	3	4	5	20	180			0.07	27	2	4	-	2	8	7	2	7	8
9	Nayeem et al., 2012	53	10.52	53	10.35	0.9486	15	30	0	58.955	0.789937		10.1778	1	3	6	0	3	3	4	12	15			0.27	20	3	-	-	-	-	-	-	-	-
10	Nam et al., 2019	15.9	9.9	19.7	11.7	0.91	10	20	0	59.6	0.4		2.47	1	2	6	3	2	4	5	20	30			0.6	24	3	5	-	2	7	3	2	4	6
